# Supplementary material for: Nevus with Intralymphatic Nevus Cell Protrusion and Lymphatic Invasion
Source: Diagnostics (Basel). 2025 Sep 18;15(18):2382. doi: 10.3390/diagnostics15182382 (PMC12468239; doi:10.3390/diagnostics15182382)
Supplement: Supplementary file 1 [file diagnostics-15-02382-s001.zip]

Archive with 1 entries (1 files):
- diagnostics-3851593-supplementary.pdf
